# Supplementary material for: 10-DEBC Hydrochloride as a Promising New Agent against Infection of Mycobacterium abscessus
Source: Int J Mol Sci. 2022 Jan 6;23(2):591. doi: 10.3390/ijms23020591 (PMC8775589; doi:10.3390/ijms23020591)
Supplement: Supplementary file 1 [file ijms-23-00591-s001.zip]

Archive with 2 entries (2 files):
- supplementary data.pdf
- Supplementary Table. MRM LIST_re.pdf
